# Supplementary material for: Age-Associated Differences in Paddock Locomotor Activity Among Senior Horses: A Pilot Observational Study
Source: Animals (Basel). 2026 Apr 15;16(8):1208. doi: 10.3390/ani16081208 (PMC13113554; doi:10.3390/ani16081208)
Supplement: Supplementary file 1 [file animals-16-01208-s001.zip]

Archive with 1 entries (1 files):
- animals-4206590-supplementary.pdf
